# Supplementary material for: Proposal of a procedure to stratify the reidentification risk of medical data: RIMEDA
Source: BMC Med Inform Decis Mak. 2026 Apr 11;26:120. doi: 10.1186/s12911-026-03475-4 (PMC13072523; doi:10.1186/s12911-026-03475-4)
Supplement: Supplementary file 2 — Supplementary Material 2 [file 12911_2026_3475_MOESM2_ESM.xlsx]

## Sheet: RIMEDA
							Data perspective				Knowledge perspective					Attacker persp.				Techn. / organ.
							D1	D2	D3		W1	W2	W3	W4		A1	A2	A3		TO1	TO2	TO3		Aktive sums
			Data	D1	Uniqueness		###	6	6		6	6	6	4		6	4	-1		2	4	4		53
				D2	Similarity		3	###	2		2	2	2	2		2	2	-1		1	2	2		21
				D3	Vulnerable quasi-identifier		3	2	###		3	2	2	2		2	2	-1		1	2	2		22
			Knowledge	W1	External data sources		3	3	3		###	3	3	3		3	2	-1		1	2	0		25
				W2	Background knowl./ context		2	2	2		3	###	3	3		3	2	-1		1	2	0		22
				W3	Meta data		3	3	3		3	3	###	3		3	2	-1		1	2	2		27
				W4	Data inference		1	1	2		3	3	3	###		1	1	-2		1	2	1		17
			Attacker	A1	Motivation		0	0	0		0	0	0	0		###	3	3		1	1	1		9
				A2	Skills		3	3	2		3	3	3	3		3	###	3		1	1	1		29
				A3	Resources		2	2	2		2	2	2	2		3	3	###		1	1	1		23
			Techn. / organ.	TO1	Awareness		-2	-2	-3		0	0	-3	0		-1	0	0		###	3	3		-5
				TO2	Methods		-6	-6	-6		0	0	-6	-4		2	4	-6		0	###	4		-24
				TO3	Data security		-1	-1	-1		0	0	-3	-1		2	1	-3		0	2	###		-5
					Passive sums		11	13	12	0	25	24	12	17	0	29	26	-11	0	11	24	21		428
							Score				low	medium	strong	severe
			Data	D1	Uniqueness		1				0	1	2	3
				D2	Similarity		0				0	1	2	3
				D3	Vulnerable quasi-identifier		1				0	1	2	3
			Knowledge	W1	External data sources		3				1	2	3	3
				W2	Background knowl./ context		2				1	2	3	3
				W3	Meta data		0				0	1	2	3
				W4	Data inference		1				1	2	3	3
			Attacker	A1	Motivation		3				1	2	3	3
				A2	Skills		3				1	2	3	3
				A3	Resources		2				1	2	3	3
			Techn. / organ.	TO1	Awareness		3				3	2	1	-3
				TO2	Methods		3				3	2	1	-3
				TO3	Data security		2				3	2	1	-3
			Interaction of / with				Data perspective				Knowledge perspective					Attacker persp.				Techn. / organ.				Indices
							D1	D2	D3		W1	W2	W3	W4		A1	A2	A3		TO1	TO2	TO3		Aktive sums		Q-value		Quotient
			Data	D1	Uniqueness		###	6	6		6	6	6	4		6	4	-1		2	4	4		53		212		13.25
				D2	Similarity		0	###	0		0	0	0	0		0	0	-1		0	0	0		-1		-9		-0.11
				D3	Vulnerable quasi-identifier		3	2	###		3	2	2	2		2	2	-1		1	2	2		22		44		11
			Knowledge	W1	External data sources		9	9	9		###	9	9	9		9	6	-1		3	6	0		77		2387		2.48
				W2	Background knowl./ context		4	4	4		6	###	6	6		6	4	-2		2	4	0		44		1452		1.33
				W3	Meta data		0	0	0		0	0	###	0		0	0	0		0	0	0		0		0		0
				W4	Data inference		1	1	2		3	3	3	###		1	1	-4		1	2	1		15		300		0.75
			Attacker	A1	Motivation		0	0	0		0	0	0	0		###	9	9		3	3	3		27		1242		0.58
				A2	Skills		9	9	6		9	9	9	9		9	###	9		3	3	3		87		4002		1.89
				A3	Resources		4	4	4		4	4	4	4		6	6	###		2	2	2		46		-736		-2.87
			techn. / organ.	TO1	Awareness		-6	-6	-9		0	0	-9	0		-3	0	0		###	9	9		-15		-255		-0.88
				TO2	Methods		-18	-18	-18		0	0	-18	-12		6	12	-18		0	###	12		-72		-2808		-1.84
				TO3	Data security		-2	-2	-2		0	0	-6	-2		4	2	-6		0	4	###		-10		-360		-0.27
					Passive sums		4	9	2	0	31	33	6	20	0	46	46	-16	0	17	39	36		546		← Overall score
																																																Auxiliary table (do not adjust)
																																																q-value	aktive
																																																212	53
																																																-9	-1
																																																44	22
																																																2387	77
																																																1452	44
																																																0	0
																																																300	15
																																																1242	27
																																																4002	87
																																																-736	46
																																																-255	-15
																																																-2808	-72
																																																-360	-10
[truncated: 2 more columns]
